# Supplementary material for: Application of a Web-based Self-assessment Triage Tool During the COVID-19 Pandemic: Descriptive Study
Source: JMIR Hum Factors. 2022 Apr 4;9(2):e34134. doi: 10.2196/34134 (PMC8982648; doi:10.2196/34134)
Supplement: Multimedia Appendix 2 [file humanfactors_v9i2e34134_app2.xlsx]

## Sheet: CRA symptoms by triage outcome
Multimedia Appendix 2. Distribution of symptoms and comorbidities in the CRA tool, displayed by the triage outcome. CRA: COVID-19 risk assessment.
	COVID-suspected, serious	%	COVID-suspected, non-serious	%	non-COVID, serious	%	non-COVID, non-serious&asymptomatic	%	Quarantine	Overall:	Overall positive %
Overall number	30494	0.1225	9513	0.0382	21980	0.0883	171226	0.688	15649	248862
No contact with the infected person	0	0	0	0	20263	0.9219	158872	0.9278	0	179135	0.7198
Fatigue	164	0.0054	5823	0.6121	12442	0.5661	40188	0.2347	2926	61543	0.2473
Cough	16754	0.5494	8308	0.8733	10499	0.4777	19022	0.1111	0	54583	0.2193
Headache	130	0.0043	4367	0.4591	8816	0.4011	29299	0.1711	2806	45418	0.1825
Fever	16834	0.552	6289	0.6611	4776	0.2173	15516	0.0906	0	43415	0.1745
Sore throat	117	0.0038	3858	0.4056	8071	0.3672	27574	0.161	2180	41800	0.168
Cardiovascular disease	5215	0.171	1211	0.1273	6689	0.3043	11662	0.0681	1329	26106	0.1049
Muscle pain	106	0.0035	3245	0.3411	6597	0.3001	20418	0.1192	1346	31712	0.1274
Shortness of breath	14509	0.4758	648	0.0681	12717	0.5786	0	0	0	27874	0.112
Fever between 37.5°C and 38°C (99.5°F and 100.4°F)	9254	0.3035	4497	0.4727	3191	0.1452	10293	0.0601	0	27235	0.1094
Symptoms getting worse quickly	19816	0.6498	0	0	0	0	0	0	0	19816	0.0796
Diarrhea	45	0.0015	1197	0.1258	3144	0.143	10965	0.064	909	16260	0.0653
Chills	39	0.0013	1867	0.1963	3643	0.1657	10097	0.059	468	16114	0.0648
Weakened immune system	3709	0.1216	600	0.0631	3491	0.1588	6138	0.0358	774	14712	0.0591
No significant contact with the infected person	0	0	0	0	1717	0.0781	12354	0.0722	0	14071	0.0565
Faster breathing	12964	0.4251	0	0	0	0	0	0	0	12964	0.0521
Nausea	48	0.0016	863	0.0907	2751	0.1252	7848	0.0458	529	12039	0.0484
Fever between 38°C and 40°C (100.4°F and 104°F)	4960	0.1627	915	0.0962	1075	0.0489	3407	0.0199	0	10357	0.0416
Diagnosed chronic lung disease	2148	0.0704	313	0.0329	1992	0.0906	3433	0.02	443	8329	0.0335
Nasal catharr	32	0.001	922	0.0969	1461	0.0665	4673	0.0273	583	7671	0.0308
Loss of smell or taste	32	0.001	915	0.0962	1430	0.0651	4604	0.0269	577	7558	0.0304
Diabetes	1504	0.0493	176	0.0185	1310	0.0596	2702	0.0158	315	6007	0.0241
Fever not measured	2093	0.0686	877	0.0922	466	0.0212	1816	0.0106	0	5252	0.0211
History of chronic liver disease	949	0.0311	115	0.0121	643	0.0293	1497	0.0087	174	3378	0.0136
History of chronic kidney disease	876	0.0287	91	0.0096	489	0.0222	1362	0.008	155	2973	0.0119
Traveling or staying with COVID-19 suspected person	18	0.0006	335	0.0352	0	0	0	0	2457	2810	0.0113
Prolonged direct contact with COVID-19 suspected person	12	0.0004	396	0.0416	0	0	0	0	2395	2803	0.0113
Current cancer	748	0.0245	70	0.0074	381	0.0173	1136	0.0066	124	2459	0.0099
Coughing up blood	2006	0.0658	0	0	0	0	0	0	0	2006	0.0081
Living or caring for COVID-19 suspected person	3	0.0001	241	0.0253	0	0	0	0	1302	1546	0.0062
Long-term stay at a care facility or nursing home	524	0.0172	42	0.0044	162	0.0074	590	0.0034	74	1392	0.0056
Fever greater than 40°C (104°F)	527	0.0173	0	0	44	0.002	0	0	0	571	0.0023
